# Supplementary material for: Biosynthesis of Piceatannol from Resveratrol in Grapevine Can Be Mediated by Cresolase-Dependent Ortho-Hydroxylation Activity of Polyphenol Oxidase
Source: Plants (Basel). 2024 Sep 18;13(18):2602. doi: 10.3390/plants13182602 (PMC11434850; doi:10.3390/plants13182602)
Supplement: Supplementary file 1 [file plants-13-02602-s001.zip]

Archive with 4 entries (4 files):
- Figure S1.pdf
- plants-3176159-supplementaryTable S1.xlsx
- plants-3176159-supplementaryTable S2_revAUTH.pdf
- plants-3176159-supplementaryTP20_output_data.zip
