# Supplementary material for: Biosynthesis of Piceatannol from Resveratrol in Grapevine Can Be Mediated by Cresolase-Dependent Ortho-Hydroxylation Activity of Polyphenol Oxidase
Source: Plants (Basel). 2024 Sep 18;13(18):2602. doi: 10.3390/plants13182602 (PMC11434850; doi:10.3390/plants13182602)
Supplement: Supplementary file 1 [file plants-13-02602-s001.zip › plants-3176159-supplementaryTable S1.xlsx]

## Sheet: Total samples
Table S1. Total identifications of PPO proteins.
Sample A6
	numSpectra	numPepsUnique	scoreUnique	percentCoverage	meanIntensity	protein_mw (Da)	species	acc. No	entry_name
	2	2	20.81	5.9	2690000	67446.2	VITVI	A0A438JHW3	Polyphenol oxidase, chloroplastic
	2	2	20.81	5.9	2690000	67568.4	VITVI	A0A6G6B0Q9	Polyphenol oxidase (Fragment)
	2	2	20.81	5.9	2690000	67446.2	VITVI	A5BPY3	Tyrosinase copper-binding domain-containing protein
Sample A7
	numSpectra	numPepsUnique	scoreUnique	percentCoverage	meanIntensity	protein_mw (Da)	species	acc. No	entry_name
	5	2	35.38	5.1	6230000	67446.2	VITVI	A0A438JHW3	Polyphenol oxidase, chloroplastic
	5	2	35.38	5.1	6230000	67568.4	VITVI	A0A6G6B0Q9	Polyphenol oxidase (Fragment)
	5	2	35.38	5.1	6230000	67446.2	VITVI	A5BPY3	Tyrosinase copper-binding domain-containing protein
	5	2	35.38	10.6	6230000	31502	VITVI	F6I2B6	Polyphenol oxidase C-terminal domain-containing protein
	4	1	20.92	14.3	4990000	19561	VITVI	F6I2B5	Polyphenol oxidase C-terminal domain-containing protein
Sample A8
	numSpectra	numPepsUnique	scoreUnique	percentCoverage	meanIntensity	protein_mw (Da)	species	acc. No	entry_name
	11	5	67.98	10.4	24900000	67446.2	Vitis vinifera	A0A438JHW3	Polyphenol oxidase, chloroplastic
	11	5	67.98	10.4	24900000	67568.4	Vitis vinifera	A0A6G6B0Q9	Polyphenol oxidase (Fragment)
	11	5	67.98	10.4	24900000	67446.2	Vitis vinifera	A5BPY3	Tyrosinase copper-binding domain-containing protein
	7	3	38.31	13.4	16800000	31502	Vitis vinifera	F6I2B6	Polyphenol oxidase C-terminal domain-containing protein
Sample A9
	numSpectra	numPepsUnique	scoreUnique	percentCoverage	meanIntensity	protein_mw (Da)	species	acc. No	entry_name
	9	5	73.08	15.4	18500000	67446.2	Vitis vinifera	A0A438JHW3	Polyphenol oxidase, chloroplastic
	9	5	73.08	15.4	18500000	67446.2	Vitis vinifera	A5BPY3	Tyrosinase copper-binding domain-containing protein
	8	4	62.16	11.6	18300000	67568.4	Vitis vinifera	A0A6G6B0Q9	Polyphenol oxidase (Fragment)
	5	2	33.71	10.6	14800000	31502	Vitis vinifera	F6I2B6	Polyphenol oxidase C-terminal domain-containing protein
	4	1	20.64	14.3	13200000	19561	Vitis vinifera	F6I2B5	Polyphenol oxidase C-terminal domain-containing protein

## Sheet: Sample A6
Spectra	Distinct	Distinct	% AA	Total	Protein MW	Species	Database	Protein Name
(#)	Peptides	Summed	Coverage	Protein	(Da)		Accession #
	(#)	MS/MS Search		Spectral
		Score		Intensity
2	2	20.81	5.9	2690000	67446.2	VITVI	A0A438JHW3
z	Score	Local FDR (%)	Global FDR (%)	FDR Search #	SPI	Spectrum	Sequence	RT	Peak	m/z	MH+
					(%)	Intensity		(min)	Width	Measured	Matched
									(sec)	(Da)	(Da)
2	10.54	<0.1%	<0.1%	1	84.7	2510000	(K)TTSLFMGAAYR(A)	60.13	17	609.307	1217.6
3	10.27	<0.1%	<0.1%	1	73	186000	(R)IGISELLEDLEAEDDDSVVVTLVPR(Y)	132.08	4	909.47	2726.4

## Sheet: Sample A7
Spectra	Distinct	Distinct	% AA	Total	Protein MW	Species	Database	Protein Name
(#)	Peptides	Summed	Coverage	Protein	(Da)		Accession #
	(#)	MS/MS Search		Spectral
		Score		Intensity
5	2	35.38	5.1	6230000	67446.2	VITVI	A0A438JHW3
z	Score	Local FDR (%)	Global FDR (%)	FDR Search #	SPI	Spectrum	Sequence	RT	Peak	m/z	MH+
					(%)	Intensity		(min)	Width	Measured	Matched
									(sec)	(Da)	(Da)
2	20.92	<0.1%	<0.1%	1	90	754000	(R)IGISELLEDLEAEDDDSVVVTLVPR(Y)	132	27	1363.71	2726.4
3	16.74	<0.1%	<0.1%	1	93.2	1740000	(R)IGISELLEDLEAEDDDSVVVTLVPR(Y)	131.98	26	909.461	2726.4
2	16.18	<0.1%	<0.1%	1	81.9	754000	(R)IGISELLEDLEAEDDDSVVVTLVPR(Y)	132	27	1363.71	2726.4
3	15.87	<0.1%	<0.1%	1	81.6	1740000	(R)IGISELLEDLEAEDDDSVVVTLVPR(Y)	131.98	26	909.461	2726.4
2	14.46	0.009	0.002	1	86.8	1240000	(K)AIELMK(A)	38.27	18	352.704	704.401

## Sheet: Sample A8
Spectra	Distinct	Distinct	% AA	Total	Protein MW	Species	Database	Protein Name:
(#)	Peptides	Summed	Coverage	Protein	(Da)		Accession #
	(#)	MS/MS Search		Spectral
		Score		Intensity
11	5	67.98	10.4	24900000	67446.2	VITVI	A0A438JHW3	polyphenol oxidase
z	Score	Local FDR (%)	Global FDR (%)	FDR Search #	SPI	Spectrum	Sequence	RT	Peak	m/z	MH+
					(%)	Intensity		(min)	Width	Measured	Matched
									(sec)	(Da)	(Da)
2	18.29	<0.1%	<0.1%	1	82.8	1540000	(R)IGISELLEDLEAEDDDSVVVTLVPR(Y)	132.08	25	1363.7	2726.4
2	18.15	<0.1%	<0.1%	1	79.2	1540000	(R)IGISELLEDLEAEDDDSVVVTLVPR(Y)	132.08	25	1363.7	2726.4
3	16.5	<0.1%	<0.1%	1	100	3270000	(R)IGISELLEDLEAEDDDSVVVTLVPR(Y)	132.08	28	909.474	2726.4
4	15.61	<0.1%	<0.1%	1	74.4	1040000	(R)DPIFFSHHSNVDR(M)	43.57	16	393.443	1570.74
3	14.26	<0.1%	<0.1%	1	93.6	3270000	(R)IGISELLEDLEAEDDDSVVVTLVPR(Y)	132.08	28	909.474	2726.4
2	14.06	<0.1%	<0.1%	1	71.1	171000	(K)TTSLFmGAAYR(A)	50.5	8	617.305	1217.6
3	13.58	<0.1%	<0.1%	1	71.8	3270000	(R)IGISELLEDLEAEDDDSVVVTLVPR(Y)	132.08	28	909.471	2726.4
2	11.03	0.02	0.002	1	83.1	3440000	(K)TTSLFMGAAYR(A)	60.1	14	609.308	1217.6
2	10.6	0.05	0.009	1	83.6	1930000	(K)ALPDDDPR(S)	19.23	16	449.719	898.427
2	9.95	0.005	<0.1%	1	86.1	3440000	(K)TTSLFMGAAYR(A)	60.1	14	609.301	1217.6
2	9.42	0.05	0.008	1	100	1980000	(K)AIELMK(A)	38.42	18	352.7	704.401
2	10.92	<0.1%	<0.1%	1	89.6	262000	(K)DFTDPDWLDAGFVFYDENAQLVR(V)	121.17	34	1367.13	2733.25
3	14.15	<0.1%	<0.1%	1	84	60800	(K)LIDLDYNLTDSNDTNEQQISSNLSIMYR(Q)	96.95	4	1092.52	3275.54

## Sheet: Sample A9
Spectra	Distinct	Distinct	% AA	Total	Protein MW	Species	Database	Protein Name:
(#)	Peptides	Summed	Coverage	Protein	(Da)		Accession #
	(#)	MS/MS Search		Spectral
		Score		Intensity
9	5	73.08	15.4	18500000	67446.2	VITVI	A0A438JHW3	polyphenol oxidase
z	Score	Local FDR (%)	Global FDR (%)	FDR Search #	SPI	Spectrum	Sequence	RT	Peak	m/z	MH+
					(%)	Intensity		(min)	Width	Measured	Matched
									(sec)	(Da)	(Da)
2	20.64	<0.1%	<0.1%	1	88.6	2060000	(R)IGISELLEDLEAEDDDSVVVTLVPR(Y)	132.02	27	1363.7	2726.4
3	16.85	<0.1%	<0.1%	1	92.8	4550000	(R)IGISELLEDLEAEDDDSVVVTLVPR(Y)	132.02	30	909.472	2726.4
3	14.7	<0.1%	<0.1%	1	82.8	4550000	(R)IGISELLEDLEAEDDDSVVVTLVPR(Y)	132.02	30	909.472	2726.4
2	14.4	<0.1%	<0.1%	1	76.3	2060000	(R)IGISELLEDLEAEDDDSVVVTLVPR(Y)	132.02	27	1363.7	2726.4
2	14.3	<0.1%	<0.1%	1	79	211000	(K)TTSLFmGAAYR(A)	50.35	5	617.301	1217.6
3	14.15	<0.1%	<0.1%	1	84	60800	(K)LIDLDYNLTDSNDTNEQQISSNLSIMYR(Q)	96.95	4	1092.52	3275.54
2	13.07	0.05	0.002	1	96.4	1570000	(K)AIELMK(A)	38.2	19	352.704	704.401
2	10.92	<0.1%	<0.1%	1	89.6	262000	(K)DFTDPDWLDAGFVFYDENAQLVR(V)	121.17	34	1367.13	2733.25
2	9.56	0.005	<0.1%	1	87.9	3230000	(K)TTSLFMGAAYR(A)	59.9	14	609.303	1217.6
